# Supplementary material for: Who Presents Where? A Population-Based Analysis of Socio-Demographic Inequalities in Head and Neck Cancer Patients’ Referral Routes
Source: Int J Environ Res Public Health. 2022 Dec 13;19(24):16723. doi: 10.3390/ijerph192416723 (PMC9779534; doi:10.3390/ijerph192416723)
Supplement: Supplementary file 1 [file ijerph-19-16723-s001.zip]

Archive with 1 entries (1 files):
- ijerph-2036615-supplementary.pdf
